# Supplementary material for: Impact of Plastic-Wrap Properties and Cleaning Intervals on the Disinfection of Elevator Buttons
Source: Int J Environ Res Public Health. 2023 Jan 16;20(2):1649. doi: 10.3390/ijerph20021649 (PMC9863425; doi:10.3390/ijerph20021649)
Supplement: Supplementary file 1 [file ijerph-20-01649-s001.zip]

Archive with 1 entries (1 files):
- ijerph-2001857-supplementary.docx
